# Supplementary material for: Care Home and Home Care Staff’s Learning during the COVID-19 Pandemic and Beliefs about Subsequent Changes in the Future: A Survey Study in Sweden, Italy, Germany and the United Kingdom
Source: Healthcare (Basel). 2022 Feb 5;10(2):306. doi: 10.3390/healthcare10020306 (PMC8872186; doi:10.3390/healthcare10020306)
Supplement: Supplementary file 1 [file healthcare-10-00306-s001.zip]

Archive with 1 entries (1 files):
- healthcare-1566063-supplementary.pdf
